# Supplementary material for: Combination Lorcaserin and Betahistine Treatment Improves Cognitive Dysfunction and Dopaminergic Neuron Activity in a Rat Model of Diet-Induced Obesity
Source: Brain Sci. 2025 Aug 25;15(9):913. doi: 10.3390/brainsci15090913 (PMC12467822; doi:10.3390/brainsci15090913)
Supplement: Supplementary file 1 [file brainsci-15-00913-s001.zip]

Archive with 1 entries (1 files):
- brainsci-3774434-supplementary.pdf
